# Supplementary material for: Evaluation of calcification distribution by CT-based textural analysis for discrimination of immature teratoma
Source: J Ovarian Res. 2023 Aug 28;16:179. doi: 10.1186/s13048-023-01268-1 (PMC10464244; doi:10.1186/s13048-023-01268-1)
Supplement: Supplementary file 1 — Additional file 1: Table 1. Differential diagnosis between mature and immature teratoma according to maximum diameter or numbers of calcifications or fat in tumors. Table 2. Comparison of CT features of calcifications between mature and immature teratoma. Table 3. Comparison of CT features of fats between mature and immature teratoma. Table 4. Comparison of other CT features of calcifications between mature and immature teratoma. Table 5. Comparison of other CT features of fats between mature and immature teratoma. [file 13048_2023_1268_MOESM1_ESM.xlsx]

## Sheet: Table 1
Table 1. Differential diagnosis between mature and immature teratoma according to maximum diameter or numbers of calcifications or fat in tumors
	Maximum diameter of calcifications (cm)			Number of calcifications			Maximum diameter of fats (cm)			Number of fats
case	reader 1	reader 2	mean	reader 1	reader 2	mean	reader 1	reader 2	mean	reader 1	reader 2	mean
1	14	12	13	1	1	1	20.3	21.7	21	2	2	2
2	10.4	11.6	11	2	2	2	59	55	57	5	5	5
3	18	22	20	41	35	38	4	4	4	8	12	10
4	26.3	27.7	27	1	1	1	58.8	65.2	62	3	3	3
5	4.8	5.2	5	2	2	2	32.3	29.7	31	2	2	2
6	18.5	17.5	18	16	22	19	77	71	74	29	35	32
7	6.8	7.2	7	1	1	1	5.9	6.1	6	1	1	1
8	29	27	28	2	2	2	65.2	70.8	68	3	3	3
9	7.7	6.3	7	1	1	1	46.5	43.5	45	2	2	2
10	11	13	12	1	1	1	32.7	35.3	34	2	2	2
11	58	62	60	47	53	50	18.9	19.1	19	54	60	57
12	62.3	63.7	63	97	79	88	28	26	27	79	65	72
13	47	49	48	238	262	250	25.1	23.9	24	92	108	100
14	19.8	22.2	21	28	32	30	15	15	15	29	21	25

## Sheet: Table ２
Table 2. Comparison of CT features of calcifications between mature and immature teratoma
	Gray-level co-occurrence matrix (GLCM)																		Neighborhood grey-level dependence matrix (NGLDM)
	Homogeneity			Energy			Contrast			Correlation			Entropy			Dissimilarity			Coarseness			Contrast			Busyness
case	reader 1	reader 2	mean	reader 1	reader 2	mean	reader 1	reader 2	mean	reader 1	reader 2	mean	reader 1	reader 2	mean	reader 1	reader 2	mean	reader 1	reader 2	mean	reader 1	reader 2	mean	reader 1	reader 2	mean
1	0.99852	0.99851	0.998515	0.99914	0.9933	0.99622	0.192496	0.192472	0.192484	0.697832	0.703876	0.700854	0.03475	0.034372	0.034561	0.014591	0.014617	0.014604	0.000655	0.000655	0.000655	4.21e-06	4.27e-06	4.24e-06	20.3768	20.6829	20.5298
2	0.998709	0.998909	0.998809	0.996995	0.994426	0.997188	0.439068	0.439692	0.43938	0.460788	0.459968	0.460378	0.024328	0.026586	0.025457	0.018996	0.019016	0.019006	0.000511	0.000507	0.000509	6.05e-06	6.09e-06	6.07e-06	22.0867	22.3797	22.2332
3	0.997619	0.997891	0.997755	0.991263	0.995827	0.993545	0.10274	0.104974	0.103857	0.555877	0.545127	0.550502	0.051776	0.051804	0.05179	0.013524	0.013478	0.013501	0.000576	6e-05	5.88e-05	3.41e-06	3.43e-06	3.42e-06	331.743	320.568	326.156
4	0.98135	0.98891	0.98513	0.958729	0.971203	0.964966	6.93204	6.93288	6.93246	0.632641	0.632859	0.63275	0.289954	0.290088	0.290021	0.254429	0.255017	0.254723	0.000118	0.00011	0.000114	0.000525	0.000531	0.000528	50.9818	55.0049	52.9933
5	0.999207	0.999803	0.999505	0.998093	0.999391	0.998742	0.04659	0.04738	0.046985	0.340987	0.336473	0.33873	0.011186	0.01115	0.011168	0.00427	0.004266	0.004268	0.00336	0.0037	0.00352955	5.6e-07	5.52e-07	5.56e-07	7.05481	7.10613	7.08047
6	0.99724	0.99994	0.998589	0.997481	0.995855	0.996668	0.544199	0.543999	0.544099	0.526494	0.526312	0.526403	0.031471	0.031515	0.031493	0.022967	0.022903	0.022935	8.5e-05	8.26e-05	8.38e-05	6.67e-06	6.41e-06	6.54e-06	109.96	102.221	106.09
7	0.997914	0.998948	0.998431	0.996839	0.995521	0.99618	0.268345	0.268351	0.268348	0.498901	0.501025	0.499963	0.032701	0.032589	0.032645	0.01782	0.017816	0.017818	0.001943	0.001875	0.001909	7.41e-06	7.65e-06	7.53e-06	9.12985	9.5187	9.32427
8	0.999932	0.990692	0.995312	0.986448	0.99011	0.988279	0.589045	0.588489	0.588767	0.535607	0.535573	0.53559	0.092913	0.092593	0.092753	0.04569	0.046028	0.045859	0.000825	0.000821	0.000823	4.29e-05	4.35e-05	4.32e-05	20.6388	19.6084	20.1236
9	0.99989	0.999704	0.999797	0.999304	0.999738	0.999521	0.042289	0.41753	0.042021	0.23145	0.236376	0.233913	0.004474	0.004498	0.004486	0.002683	0.002575	0.002629	0.004153	0.004375	0.004264	3.41e-07	3.41e-07	3.41e-07	6.49843	6.5274	6.51292
10	0.999197	0.998839	0.999018	0.999407	0.996003	0.997705	0.52457	0.517586	0.521078	0.607051	0.604247	0.605649	0.021612	0.021404	0.021508	0.018235	0.018213	0.018224	0.001132	0.00114	0.001136	5.29e-06	5.07e-06	5.18e-06	7.4274	7.41679	7.42209
11	0.979868	0.998446	0.989157	0.96827	0.970236	0.969253	0.478709	0.478799	0.478754	0.622105	0.619185	0.620645	0.220714	0.220692	0.220703	0.065459	0.065647	0.065553	5.42e-05	5.22e-05	5.32e-05	6.49e-05	6.53e-05	6.51e-05	307.564	303.688	305.626
12	0.987503	0.987703	0.987603	0.965167	0.965187	0.965177	0.670897	0.684727	0.677812	0.654989	0.638641	0.646815	0.251109	0.250983	0.251046	0.081034	0.081082	0.081058	1.98e-05	2e-05	1.99e-05	0.000109	0.000105	0.000107	759.46	769.664	764.562
13	0.991249	0.984917	0.988083	0.969756	0.968282	0.969019	1.58915	1.58895	1.58905	0.64278	0.64212	0.64245	0.237917	0.237889	0.237903	0.11126	0.110456	0.110858	1.61e-05	1.57e-05	1.59e-05	8.45e-05	8.49e-05	8.47e-05	467.922	474.804	471.363
14	0.997864	0.990998	0.994431	0.985207	0.984359	0.984783	0.377342	0.377404	0.377373	0.644236	0.644964	0.6446	0.11914	0.119202	0.119171	0.038688	0.039854	0.039271	0.00013	0.000128	0.000129	1.32e-05	1.54e-05	1.43e-05	86.8456	86.9914	86.9185

## Sheet: Table 3
Table 3. Comparison of CT features of fats between mature and immature teratoma
	Gray-level co-occurrence matrix (GLCM)																		Neighborhood grey-level dependence matrix (NGLDM)
	Homogeneity			Energy			Contrast			Correlation			Entropy			Dissimilarity			Coarseness			Contrast			Busyness
case	reader 1	reader 2	mean	reader 1	reader 2	mean	reader 1	reader 2	mean	reader 1	reader 2	mean	reader 1	reader 2	mean	reader 1	reader 2	mean	reader 1	reader 2	mean	reader 1	reader 2	mean	reader 1	reader 2	mean
1	0.98536	0.991678	0.988519	0.973845	0.973029	0.973437	9.35858	9.35651	9.35754	0.599372	0.610916	0.605144	0.221986	0.218638	0.220312	0.251963	0.251719	0.251841	3.04e-05	3.08e-05	3.06e-05	0.000537	0.000533	0.000535	1.336	1.33605	1.33602
2	0.942287	0.941761	0.942024	0.868194	0.867858	0.868026	34.9581	35.081	35.0195	0.686093	0.684533	0.685313	0.977015	0.976657	0.976836	1.07553	1.0749	1.07521	1.05e-05	1.05e-05	1.05e-05	0.007659	0.007633	0.007646	3.41092	3.41266	3.41179
3	0.999898	0.999966	0.999932	0.999812	0.999854	0.999833	0.151876	0.157146	0.154511	0.255981	0.256041	0.256011	0.001623	0.001943	0.001783	0.00225	0.00185	0.00205	0.00025	0.000248	0.000252	1.85e-07	1.83e-07	1.84e-07	0.206217	0.206447	0.206332
4	0.50783	0.505608	0.506719	0.19234	0.19089	0.191615	353.549	353.562	353.555	0.805679	0.797977	0.801828	7.65199	7.6518	7.65189	10.4695	10.4719	10.4707	6.33e-06	6.35e-06	6.34e-06	0.774021	0.774103	0.77406	7.16489	7.16465	7.16477
5	0.793729	0.798165	0.795947	0.586092	0.588585	0.585969	289.326	287.258	288.292	0.812652	0.81102	0.81836	3.45098	3.44739	3.44918	5.63271	5.63296	5.63283	5.95e-06	5.89e-06	5.92e-06	0.373995	0.373607	0.373801	6.07871	6.07884	6.07878
6	0.860403	0.862091	0.861247	0.711563	0.709255	0.710409	165.763	164.654	165.208	0.82255	0.827248	0.824899	2.49134	2.49311	2.49222	3.63641	3.63638	3.63639	8.6e-07	8.68e-07	8.64e-07	0.159467	0.158699	0.159083	40.7414	40.0793	40.4103
7	0.88355	0.88531	0.88443	0.739225	0.739673	0.739449	26.0676	26.32	26.1938	0.427164	0.427414	0.427289	1.72261	1.72264	1.72263	1.39645	1.39485	1.39565	2.61e-05	2.69e-05	2.65e-05	0.00632	0.0065	0.00641	1.58216	1.58199	1.58207
8	0.983764	0.983782	0.983773	0.962956	0.959948	0.961452	7.9901	7.98847	7.98929	0.51576	0.512988	0.514374	0.289367	0.291809	0.290588	0.261185	0.261179	0.261182	0.000152	0.000152	0.000152	0.000799	0.000793	0.000796	0.332002	0.331976	0.331989
9	0.926901	0.926447	0.926674	0.84001	0.839578	0.839794	80.5982	80.7229	80.6606	0.886903	0.884023	0.885463	1.41277	1.41286	1.41281	1.8422	1.84221	1.84221	1.21e-05	1.17e-05	1.19e-05	0.052198	0.05221	0.052204	2.81788	2.81784	2.81786
10	0.91159	0.91105	0.91132	0.792783	0.805053	0.798918	23.1095	22.8025	22.956	0.459914	0.460244	0.460079	1.38075	1.38088	1.38082	1.1612	1.16115	1.16118	1.32e-05	1.28e-05	1.3e-05	0.007293	0.007433	0.007363	3.96511	3.96508	3.9651
11	0.982743	0.984359	0.983551	0.960881	0.962857	0.961869	10.6533	10.4129	10.5331	0.372957	0.372917	0.372937	0.28722	0.287122	0.287171	0.305602	0.305596	0.305599	8.84e-06	8.86e-06	8.85e-06	0.000436	0.000422	0.000429	3.95944	3.95886	3.95915
12	0.9921	0.99048	0.99129	0.979793	0.979669	0.979731	4.68331	4.68311	4.68321	0.396202	0.396554	0.396378	0.163099	0.163089	0.163094	0.149956	0.146502	0.148229	8.11e-06	8.11e-06	8.11e-06	0.000111	0.000111	0.000111	4.5569	4.5568	4.55685
13	0.954566	0.954202	0.954384	0.901327	0.899741	0.900534	41.6089	41.5327	41.5708	0.623899	0.623895	0.623897	0.802633	0.802619	0.802626	1.11983	1.12001	1.11992	1.44e-06	1.46e-06	1.45e-06	0.00726	0.0079	0.00758	24.9662	24.9708	24.9685
14	0.987891	0.991007	0.989449	0.974238	0.974056	0.974147	3.91981	3.92272	3.92126	0.53088	0.519078	0.524979	0.191421	0.191631	0.191526	0.142714	0.142644	0.142679	2.64e-05	2.5e-05	2.57e-05	0.000135	0.000145	0.00014	1.75221	1.75208	1.75215

## Sheet: Table 4
Table 4. Comparison of other CT features of calcifications between mature and immature teratoma
Parent matrix	Feature	mature		immature		p value
		mean	SEM	mean	SEM
Gray-level run length matrix (GLRLM)	SRE	0.1247	0.01263	0.1807	0.02449	P>0.05
	LRE	2176.27	553.991	2745.48	205.174	P>0.05
	LGRE	0.9763	0.00719	0.8959	0.00132	P<0.01
	HGRE	11.6362	5.44512	13.5607	6.21514	P>0.05
	SRLGE	0.102	0.00709	0.084	0.03	P>0.05
	SRHGE	10.439	5.33627	11.9653	5.98701	P>0.05
	LRLGE	2176.24	553.992	2745.34	205.186	P>0.05
	LRHGE	2188.39	552.577	2762.05	201.947	P>0.05
	GLNU	5498.99	1773.14	12543.5	2559.87	P>0.05
	RLNU	262.67	57.3155	1348.09	412.078	P<0.01
	RP	0.0482	0.00499	0.0328	0.00195	P>0.05
Grey-level zone length matrix (GLZLM)	SZE	0.7737	0.02675	0.6481	0.03016	P>0.05
	LZE	-132823	8.56849e+06	-122463	170182	P>0.05
	LGZE	0.0467	0.00563	0.0562	0.00347	P>0.05
	HGZE	362.178	85.8237	137.164	37.1013	P>0.05
	SZLGE	0.0267	0.00201	0.0346	0.00119	P>0.05
	SZHGE	300.383	76.5288	97.1175	31.7337	P>0.05
	LZLGE	-132826	8.56849e+06	-122479	170187	P>0.05
	LZHGE	-132061	8.56848e+06	-121065	169911	P>0.05
	GLNU	37.7118	25.9523	426.692	134.476	P<0.01
	ZLNU	349.947	139.553	2939.51	1272.98	P<0.05
	ZP	0.0017	0.00085	0.0044	0.00079	P<0.05

## Sheet: Table 5
Table 5. Comparison of other CT features of fats between mature and immature teratoma
Parent matrix	Feature	mature		immature		p value
		mean	SEM	mean	SEM
Gray-level run length matrix (GLRLM)	SRE	0.4415	0.07877	0.2512	0.05199	P>0.05
	LRE	1255.88	749.526	2083.05	475.032	P<0.05
	LGRE	0.0021	0.00097	0.0006	0.00017	P>0.05
	HGRE	13884.4	812.903	15453.1	457.813	P>0.05
	SRLGE	0.0017	0.00082	0.0004	0.00012	P>0.05
	SRHGE	4778.8	744.107	3196.87	404.877	P>0.05
	LRLGE	0.0821	0.04499	0.1315	0.03069	P<0.05
	LRHGE	2.05956e+07	1.22914e+07	34150000	7.79898e+06	P<0.05
	GLNU	4732.51	1601.47	12213.8	2358.21	P<0.05
	RLNU	9331.23	5628.12	3817.73	2757.13	P>0.05
	RP	0.16	0.04711	0.041	0.00642	P<0.05
Grey-level zone length matrix (GLZLM)	SZE	0.8749	0.01065	0.9132	0.0087	P>0.05
	LZE	275467	171278	-29180.4	114860	P>0.05
	LGZE	0.0025	0.00105	0.0007	0.00029	P>0.05
	HGZE	10066.2	851.977	11973.3	746.597	P>0.05
	SZLGE	0.0015	0.00064	0.0002	8e-05	P>0.05
	SZHGE	8872.15	735.178	10995.7	742.604	P>0.05
	LZLGE	24.0342	11.7987	-0.9676	7.27029	P>0.05
	LZHGE	4511920000	2805584740	-478500000	1881954370	P>0.05
	GLNU	346.541	138.836	430.308	154.064	P>0.05
	ZLNU	9468.23	3612.83	-948.587	7935.94	P>0.05
	ZP	0.0852	0.03393	0.0131	0.00578	P>0.05
